# Supplementary material for: Electrospun Membranes Designed for Burst Release of New Gold-Complexes Inducing Apoptosis of Melanoma Cells
Source: Int J Mol Sci. 2022 Jun 27;23(13):7147. doi: 10.3390/ijms23137147 (PMC9267035; doi:10.3390/ijms23137147)
Supplement: Supplementary file 1 [file ijms-23-07147-s001.zip]

Archive with 5 entries (4 files):
- ijms-23-07147-s001/
- ijms-23-07147-s001/ijms-1742762 MeWo control.mp4
- ijms-23-07147-s001/ijms-1742762 MeWo& AuL20 20uM.mp4
- ijms-23-07147-s001/ijms-1742762 MeWo& AuM1 20uM.mp4
- ijms-23-07147-s001/ijms-1742762-supplementary.pdf
